# Supplementary material for: Environmental impact assessment of the coal yard and ambient pollution
Source: Environ Sci Pollut Res Int. 2024 Feb 17;32(48):27590–607. doi: 10.1007/s11356-024-32490-z (PMC12695979; doi:10.1007/s11356-024-32490-z)
Supplement: Supplementary file 2 — Supplementary file2 (XLSX 47 KB) [file 11356_2024_32490_MOESM2_ESM.xlsx]

## Sheet: Supplement2
Day	Site No.	Ground level							30 m AGL							60 m AGL
		BC	PM< 1	PM1-2.5	PM 2.5-10	PM10-TSP	∑PM10	∑TSP	BC	PM< 1	PM1-2.5	PM 2.5-10	PM10-TSP	∑PM10	∑TSP	BC	PM< 1	PM1-2.5	PM 2.5-10	PM10-TSP	∑PM10	∑TSP
		[ng/m3]	[µg/m3]	[µg/m3]	[µg/m3]	[µg/m3]	[µg/m3]	[µg/m3]	[ng/m3]	[µg/m3]	[µg/m3]	[µg/m3]	[µg/m3]	[µg/m3]	[µg/m3]	[ng/m3]	[µg/m3]	[µg/m3]	[µg/m3]	[µg/m3]	[µg/m3]	[µg/m3]
2022-05-19	1	987.25	3.49	8.35	12.35	31.1982	24.19	55.3882	682.667	3.33364	4.10182	13.4164	16.0109	20.8518	36.8627	903.833	3.3575	3.59083	23.4	41.105	30.3483	71.4533
	2	765.167	3.3725	8.00667	10.0819	30.5514	21.4611	52.0125	764.25	3.36333	7.81583	22.8506	17.7686	34.0298	51.7983	876.417	3.14833	5.28833	19.0142	17.5775	27.4508	45.0283
	3	999.25	6.22083	14.6733	9.23639	20.5961	30.1306	50.7267	1118	6.21182	14.3564	5.82796	23.4018	26.3961	49.7979	856.583	5.94583	11.855	14.92	20.5908	32.7208	53.3117
	4	1042.92	3.10545	1.61182	14.04	28.6964	18.7573	47.4536	1140.33	3.02083	1.5075	11.0642	25.6642	15.5925	41.2567	954.75	2.91583	1.29417	8.88583	20.03	13.0958	33.1258
	5	755.667	4.10417	5.93667	18.9292	35.865	28.97	64.835	910.25	3.87333	21.3325	8.75777	8.83946	33.9636	42.8031	699.75	3.2525	7.17583	24.9275	27.85	35.3558	63.2058
	6	807	2.92333	3.37583	24.2983	12.7758	30.5975	43.3733	942.917	2.73917	2.03667	14.5308	26.4767	19.3067	45.7833	734.5	2.70833	1.965	14.985	27.855	19.6583	47.5133
	7	923.917	4.12417	13.1642	15.315	27.4942	32.6033	60.0975	954.167	3.23167	3.78333	27.9342	28.6142	34.9492	63.5633	797.75	3.22333	3.73417	27.135	29.5108	34.0925	63.6033
	8	978.583	3.76	3.32273	18.2991	20.5491	25.3818	45.9309	988.667	3.84667	2.6375	14.1142	24.4675	20.5983	45.0658	940.25	3.78417	2.45917	12.8692	22.9167	19.1125	42.0292
	AVG	907.469	3.88756	7.30515	15.3187	25.9658	26.5114	52.4772	937.656	3.70256	7.19644	14.812	21.4054	25.711	47.1164	845.479	3.54198	4.67031	18.2671	25.9295	26.4794	52.4089
	SD	114.549	1.03704	4.71757	5.03443	7.44831	4.85868	7.30468	156.91	1.08312	7.09601	7.27753	6.64845	7.7115	8.13874	93.5328	1.0211	3.4626	6.42569	7.48958	8.20745	12.8919
2022-06-14	1	877.083	2.9625	1.87583	12.5508	23.0008	17.3892	40.39	521.917	2.95417	1.87917	13.1167	23.685	17.95	41.635	584.167	2.94833	1.78583	11.6508	19.4	16.385	35.785
	2	494.75	2.398	1.421	12.336	28.952	16.155	45.107	739.25	10.4625	4.15333	12.7487	17.4446	27.3645	44.8092	753.333	10.2142	3.12583	19.6092	20.42	32.9492	53.3692
	3	750	2.71083	1.49167	10.1983	18.6608	14.4008	33.0617	589.667	2.56333	1.68	12.0208	21.1792	16.2642	37.4433	570.75	2.55667	1.33667	7.89333	11.82	11.7867	23.6067
	4	547.333	2.61583	0.735833	11.4917	10.3408	14.8433	25.1842	784	2.60417	1.11167	5.81667	17.4217	9.5325	26.9542	490.75	3.33833	0.988333	4.22417	4.96333	8.55083	13.5142
	5	563.75	3.33917	1.245	7.43667	14.4658	12.0208	26.4867	451.417	3.30833	1.205	7.40417	14.4617	11.9175	26.3792	463.917	3.2525	1.22167	7.23083	14.3758	11.705	26.0808
	6	1107.58	2.66167	2.23667	11.07	18.0275	15.9683	33.9958	1027.25	2.69167	1.9325	8.47083	13.0075	13.095	26.1025	1014.67	2.67583	1.6425	6.1025	9.36917	10.4208	19.79
	7	747.333	2.18417	1.635	13.5067	31.9592	17.3258	49.285	976.333	2.14333	1.19583	9.49917	19.8742	12.8383	32.7125	1055.92	2.21417	1.6425	14.0175	25.1542	17.8742	43.0283
	8	546.25	2.23417	1.24417	8.925	13.7717	12.4033	26.175	526.75	2.22333	1.31417	9.29917	13.8483	12.8367	26.685	476.583	2.1825	1.14917	6.635	8.05167	9.96667	18.0183
	AVG	704.26	2.63829	1.48565	10.9394	19.8973	15.0633	34.9607	702.073	3.61885	1.80896	9.79703	17.6153	15.2248	32.8401	676.26	3.67281	1.61156	9.67042	14.1943	14.9548	29.1491
	SD	210.345	0.38358	0.450594	2.01197	7.56386	2.04796	9.15522	216.37	2.79033	1.00033	2.62793	3.78113	5.54405	7.57329	240.115	2.67772	0.671364	5.1034	6.94748	7.94097	13.7288
2022-06-17	1	1700.83	2.49583	1.9825	12.2958	21.63	16.7742	38.4042	764.833	2.59167	2.1875	13.3467	22.3267	18.1258	40.4525	912.167	2.63	2.19	12.8583	18.8908	17.6783	36.5692
	2	1156.92	3.14	1.53917	10.8183	15.805	15.4975	31.3025	1137.55	6.14636	1.66636	10.5736	15.56	18.3864	33.9464	1132	6.51	1.49333	9.15667	14.6342	17.16	31.7942
	3	720.167	2.61917	2.51917	12.1475	18.4842	17.2858	35.77	766.75	2.57083	2.7	13.1892	19.7017	18.46	38.1617	656.25	2.51417	2.5725	11.14	16.0633	16.2267	32.29
	4	653.333	2.52833	1.03667	5.68333	9.96417	9.24833	19.2125	405.583	2.575	1.015	4.98667	6.61	8.57667	15.1867	480.75	2.61833	0.98	4.53833	6.105	8.13667	14.2417
	5	348.167	2.72667	1.10417	5.28167	5.5025	9.1125	14.615	434.417	2.7225	1.00833	4.98167	8.48083	8.7125	17.1933	355.417	2.675	0.99	4.8075	8.41083	8.4725	16.8833
	6	852.583	1.92	2.13583	15.7358	21.7842	19.7917	41.5758	705.833	2.0625	4.12333	15.2562	19.1513	21.442	40.5933	767.167	1.98333	4.10667	14.6958	19.0092	20.7858	39.795
	7	558.417	1.74667	1.2225	9.12417	14.4708	12.0933	26.5642	491.917	1.7225	1	6.38917	10.9758	9.11167	20.0875	497.75	1.665	0.711667	4.38167	9.22917	6.75833	15.9875
	8	548.25	2.38417	0.963333	6.0725	9.62583	9.42	19.0458	470.833	2.00167	0.934167	6.38667	9.82	9.3225	19.1425	472.417	1.8925	0.895	6.32917	9.815	9.11667	18.9317
	AVG	817.333	2.4451	1.56292	9.6449	14.6583	13.6529	28.3113	647.214	2.79913	1.82934	9.38873	14.0783	14.0172	28.0955	659.24	2.81104	1.7424	8.48844	12.7697	13.0419	25.8116
	SD	429.789	0.44227	0.583345	3.77079	5.93487	4.21549	10.0119	248.101	1.39862	1.134	4.18756	5.88527	5.53793	11.1754	263.026	1.54463	1.16307	4.06704	5.00581	5.45629	10.3264
2022-06-29	1	1736.83	18.6725	2.38	14.245	13.7592	35.2975	49.0567	1488	18.3333	1.41417	15.7792	14.0033	35.5267	49.53	1608.75	15.0783	4.355	15.2733	11.6292	34.7067	46.3358
	2	1528.67	17.6883	2.89167	14.7683	12.56	35.3483	47.9083	1556.08	17.6483	2.89833	14.8075	12.57	35.3542	47.9242	1441.42	17.9017	2.79583	14.5533	12.4925	35.2508	47.7433
	3	1295.25	16.75	5.83	16.3917	19.6925	38.9717	58.6642	1351.36	18.3242	4.02917	17.6875	12.2775	40.0408	52.3183	1411.42	18.2667	4.025	17.8542	20.35	40.1458	60.4958
	4	1237	17.0392	6.20417	7.16167	2.16333	30.405	32.5683	1597.83	18.4467	5.25417	14.1717	21.1975	37.8725	59.07	1176.83	18.5867	4.9475	11.3025	15.9883	34.8367	50.825
	5	1353.67	17.1283	2.97267	10.3598	25.4433	30.4608	55.9042	1334.83	18.1125	6.82083	17.3983	12.2908	42.3317	54.6225	1096.33	11.6175	3.25667	17.0717	18.7817	31.9458	50.7275
	6	1284.83	18.38	4.71583	11.265	31.0225	34.3608	65.3833	1465.75	18.3767	9.88417	8.17036	21.716	36.4312	58.1472	1228.33	17.5592	6.92667	9.10508	27.0966	33.5909	60.6875
	7	1401.33	19.0517	4.32917	8.10417	22.3625	31.485	53.8475	1552	20.7242	7.82083	9.4625	21.8242	38.0075	59.8317	1348.5	20.8792	7.81083	5.42875	15.9483	34.1187	50.0671
	8	1061.83	16.1542	4.62167	9.37	19.215	30.1458	49.3608	1351.92	17.1033	4.375	13.0567	25.7267	34.535	60.2617	1252.75	17.9742	4.94083	9.28679	21.2815	32.2018	53.4833
	AVG	1362.43	17.608	4.24315	11.4582	18.2773	33.3094	51.5867	1462.22	18.3836	5.31208	13.8167	17.7008	37.5124	55.2132	1320.54	17.2329	4.88229	12.4845	17.946	34.5997	52.5457
	SD	202.141	1.01582	1.39641	3.34614	8.83276	3.18844	9.64197	104.623	1.05163	2.75218	3.46798	5.45687	2.63569	4.84707	165.069	2.76392	1.72264	4.38764	5.05404	2.54371	5.40381
2022-07-13	1	1001.5	1.8925	2.87833	27.3625	43.4592	32.1333	75.5925	954	1.915	2.15833	19.1942	40.6008	23.2675	63.8683	1040.67	1.88583	1.57417	13.2667	35.1742	16.7267	51.9008
	2	548.833	1.05333	3.2675	11.3808	27.94	15.7017	43.6417	583.417	1.04	1.31333	14.0333	30.58	16.3867	46.9667	589.083	1.03667	1.2575	13.2183	29.3025	15.5125	44.815
	3	767.333	1.28167	2.825	4.76667	13.67	8.87333	22.5433	752.333	1.25083	0.78	6.66417	15.0333	8.695	23.7283	778.833	1.22833	0.615	4.7325	9.68167	6.57583	16.2575
	4	744.545	1.03583	2.45167	6.425	4.83	9.9125	14.7425	806.417	1.10833	1.96	14.6475	27.9817	17.7158	45.6975	701.333	1.0875	1.68	12.4525	23.7083	15.22	38.9283
	5	557	2.33083	11.1508	14.1508	27.4317	27.6325	55.0642	716.75	2.26	10.7975	24.245	22.3629	37.3025	59.6654	496.833	0.930833	2.1325	20.9025	18.6633	23.9658	42.6292
	6	901.917	1.11583	4.2425	14.785	25.915	20.1433	46.0583	1137.83	1.66417	7.84167	12.5383	24.7009	22.0442	46.7451	765.917	1.64917	7.5525	22.635	25.9	31.8367	57.7367
	7	994.083	1.87833	3.7725	14.0608	19.8175	19.7117	39.5292	992.667	0.825833	1.91417	18.1283	34.6783	20.8683	55.5467	853.083	0.806667	1.86667	17.8358	34.4667	20.5092	54.9758
	8	455.667	1.04417	2.73583	4.88917	1.92833	8.66917	10.5975	633	1.03167	0.86	5.88417	4.53083	7.77583	12.3067	409.167	1.01333	0.888333	6.2	4.7175	8.10167	12.8192
	AVG	746.36	1.45406	4.16552	12.2276	20.624	17.8472	38.4711	822.052	1.38698	3.45312	14.4169	25.0586	19.257	44.3156	704.365	1.20479	2.19583	13.9054	22.7018	17.306	40.0078
	SD	210.605	0.505483	2.88337	7.43131	13.6135	8.79061	21.8188	190.907	0.503631	3.74017	6.20864	11.3542	9.30496	17.7575	202.858	0.373033	2.22158	6.40446	11.0715	8.22465	16.9632
2022-07-19	1	1009.42	4.09583	5.15833	25.8425	32.205	35.0967	67.3017	989	4.08167	4.9825	31.6783	30.4817	40.7425	71.2242	1085.75	4.065	4.74	28.4033	25.4292	37.2083	62.6375
	2	1034.42	3.4875	1.91333	12.2142	12.7367	17.615	30.3517	970.417	3.5475	2.07333	12.87	12.9542	18.4908	31.445	1078.25	3.6075	2.05083	12.9558	13.1642	18.6142	31.7783
	3	1054.42	3.7275	3.03583	21.4967	22.205	28.26	50.465	971.25	3.665	2.69333	17.8717	26.435	24.23	50.665	1083.17	3.6125	2.47333	16.6667	24.7025	22.7525	47.455
	4	1450	4.40667	5.05	19.695	25.7558	29.1517	54.9075	1727.08	4.77417	9.61417	14.9507	16.0058	29.3391	45.3449	1439.58	4.73083	8.24833	19.4425	26.16	32.4217	58.5817
	5	1573.08	4.6675	8.96167	17.9378	23.7613	31.5669	55.3282	1414.83	4.51917	7.44	11.2067	30.0858	23.1658	53.2517	1387.17	4.34167	6.53917	24.6342	33.0042	35.515	68.5192
	6	1015.58	3.6375	3.26083	26.7842	29	33.6825	62.6825	1086.5	4.21583	12.6733	14.7377	24.6176	31.6269	56.2445	1009.75	4.08417	11.9317	19.6571	28.592	35.673	64.265
	7	1127.67	4.1375	3.30833	25.9142	23.065	33.36	56.425	1205.83	4.09583	3.66083	31.565	20.235	39.3217	59.5567	1099.5	4.095	3.67667	28.8542	23.1186	36.6258	59.7444
	8	1017.08	3.85167	2.23417	15.9892	21.6825	22.075	43.7575	1046.75	3.94417	2.49	19.6942	17.6917	26.1283	43.82	1001.33	3.97417	2.57333	20.1442	18.1425	26.6917	44.8342
	AVG	1160.21	4.00146	4.11531	20.7342	23.8014	28.851	52.6524	1176.46	4.10542	5.70344	19.3218	22.3133	29.1306	51.444	1148.06	4.06385	5.27917	21.3447	24.0391	30.6878	54.7269
	SD	222.537	0.401662	2.27981	5.26602	5.75048	6.1256	11.4823	268.726	0.407519	3.85719	8.03939	6.57365	7.80825	11.8278	168.244	0.367122	3.44621	5.57035	6.11618	7.10783	12.3126
2022-07-22	1	1470.75	10.3391	3.85818	21.2555	35.8706	35.4527	71.3233	1525.08	10.2492	3.8875	26.455	36.3625	40.5917	76.9542	1648.08	10.31	4.14917	23.5383	34.6325	37.9975	72.63
	2	1358.83	10.5938	3.18538	17.6715	21.1638	31.4508	52.6146	1213.54	10.6327	3.35273	19.8827	13.24	33.8682	47.1082	1297.38	10.6525	3.40417	19.5692	23.305	33.6258	56.9308
	3	1547.83	10.57	5.77846	18.1296	21.5433	34.478	56.0213	1360	10.545	5.57083	11.8167	18.3767	27.9325	46.3092	1411.31	10.6	5.43692	20.0154	24.2477	36.0523	60.3
	4	1273.5	11.6462	8.96627	14.4614	19.4454	35.0738	54.5192	930.154	11.4092	12.757	6.60302	19.8273	30.7692	50.5964	1175.5	11.3723	9.90692	12.5356	20.8306	33.8148	54.6454
	5	1550.46	9.86909	2.06	8.58727	12.3973	20.5164	32.9136	1254	10.0733	2.37167	11.81	17.1267	24.255	41.3817	1387.77	10.1308	2.33077	11.3008	15.4262	23.7623	39.1885
	6	1443.71	11.1738	6.74308	16.8631	30.7115	34.78	65.4915	1441.3	11.3675	10.0942	16.5749	21.0991	38.0366	59.1357	1440.58	11.2331	9.56231	14.4107	35.2372	35.2061	70.4433
	7	1472.67	11.8608	8.74917	12.4092	20.9867	33.0192	54.0058	1568.08	11.6408	8.60917	16.5621	24.3867	36.8121	61.1988	1399.83	11.4267	7.84167	14.7319	25.1298	34.0002	59.13
	8	1356.5	10.8485	3.57385	20.8154	19.7223	35.2377	54.96	1454.54	11.1527	4.04	24.5982	15.68	39.7909	55.4709	1262	11.3477	5.05	7.06083	10.1261	23.4585	33.5846
	AVG	1434.28	10.8627	5.3643	16.2741	22.7301	32.5011	55.2312	1343.34	10.8838	6.33538	16.7878	20.7624	34.007	54.7694	1377.81	10.8841	5.96024	15.3953	23.6169	32.2397	55.8566
	SD	97.744	0.66831	2.60889	4.28436	7.26912	5.02746	11.1602	207.478	0.584665	3.72229	6.7332	7.15955	5.89699	11.2121	141.171	0.521108	2.83297	5.35712	8.5858	5.51575	13.6333
2022-07-28	1	1167	15.3783	0.0475	0.085	0.00916667	15.5108	15.52	1082.33	15.38	0.0483333	0.07	0.01	15.4983	15.5083	1010.17	15.38	0.0541667	0.0725	0.01	15.5067	15.5167
	2	1238.83	15.4225	0.114167	0.133333	0.0158333	15.67	15.6858	1399.75	15.42	0.0775	0.0758333	0.00583333	15.5733	15.5792	1203.83	15.3908	0.15	1.13083	1.35	16.6717	18.0217
	3	1026.58	13.43	2.1775	1.27333	0.74	16.8808	17.6208	1161.17	15.42	0.175833	1.30667	0.746667	16.9025	17.6492	1096.17	15.4192	0.193333	1.2625	0.711667	16.875	17.5867
	4	1140.67	15.6367	0.186667	0.163333	0.0141667	15.9867	16.0008	1181.17	15.5467	0.208333	0.373333	0.0608333	16.1283	16.1892	1108.42	15.5145	0.184545	0.317273	0.0518182	16.0164	16.0682
	5	1179.33	15.38	0.148333	0.506667	0.130833	16.035	16.1658	1336.33	15.39	0.1175	0.385833	0.108333	15.8933	16.0017	1111.42	15.4	0.110833	0.351667	0.0983333	15.8625	15.9608
	6	871.833	15.3592	0.128333	0.468333	0.16	15.9558	16.1158	1065.25	15.3717	0.140833	0.498333	0.16	16.0108	16.1708	759.833	15.3845	0.136364	0.491818	0.16	16.0127	16.1727
	7	1071.75	15.4208	0.118333	0.5125	0.236667	16.0517	16.2883	1107.67	15.4245	0.126364	0.457273	0.206364	16.0082	16.2145	1044.92	15.4191	0.112727	0.419091	0.192727	15.9509	16.1436
	8	1209.17	15.4	0.125	0.244167	0.055	15.7692	15.8242	1241.67	15.4142	0.125	0.623333	0.304167	16.1625	16.4667	1174	15.4118	0.128182	0.620909	0.302727	16.1609	16.4636
	AVG	1113.15	15.1784	0.380729	0.423333	0.170208	15.9825	16.1527	1196.92	15.4209	0.127462	0.473826	0.200275	16.0222	16.2224	1063.59	15.415	0.133769	0.583324	0.359659	16.1321	16.4918
	SD	119.818	0.711906	0.727039	0.385021	0.244401	0.410733	0.646376	121.03	0.0546796	0.0506004	0.388434	0.242871	0.430735	0.662411	137.678	0.0429535	0.0442927	0.41113	0.456849	0.442103	0.859843
2022-08-03	1	1495.17	11.1883	2.7675	19.4717	25.9383	33.4275	59.3658	1386.67	10.7292	2.35	15.7242	18.5033	28.8033	47.3067	1594.17	10.6083	1.87417	11.3575	11.135	23.84	34.975
	2	1161.5	11.6808	2.64083	16.3525	25.8592	30.6742	56.5333	999.917	12.18	2.36333	14.1994	26.2964	28.7427	55.0391	1196.17	12.6158	1.94333	9.09417	9.16917	23.6533	32.8225
	3	1202.67	10.9158	2.63333	19.7708	23.56	33.32	56.88	1439.25	10.7075	2.5475	16.5917	28.35	29.8467	58.1967	1109.08	10.7183	2.22917	11.9767	17.4142	24.9242	42.3383
	4	1547.25	11.4075	3.23833	17.3792	28.0275	32.025	60.0525	1363	11.8858	2.8825	20.3533	25.585	35.1217	60.7067	1504.58	12.1208	2.7525	18.7467	23.1692	33.62	56.7892
	5	1433	12.2908	3.67833	17.2167	25.6742	33.1858	58.86	1445.08	12.3758	3.98917	12.0461	18.0014	28.4111	46.4125	1550.08	12.3883	4.00917	19.6367	28.3883	36.0342	64.4225
	6	1280.25	6.79	4.36167	24.78	23.9517	35.9317	59.8833	1202.33	14.69	5.02833	13.345	18.79	33.0633	51.8533	806.5	14.2567	4.39	13.0583	19.4367	31.705	51.1417
	7	1549.25	17.515	3.015	13.8625	12.1925	34.3925	46.585	1897.83	17.845	3.10083	12.7483	8.36417	33.6942	42.0583	1452.58	17.9658	2.99917	12.3692	8.42167	33.3342	41.7558
	8	1375.92	14.6467	2.58417	12.7858	16.9108	30.0167	46.9275	1346.08	15.0342	2.80583	13.5642	17.2108	31.4042	48.615	1462.58	15.295	2.91417	14.7125	20.2733	32.9217	53.195
	AVG	1380.62	12.0544	3.1149	17.7024	22.7643	32.8717	55.6359	1385.02	13.1809	3.13344	14.8215	20.1376	31.1359	51.2735	1334.47	13.2461	2.88896	13.869	17.1759	30.0041	47.18
	SD	152.054	3.09175	0.627479	3.75274	5.39696	1.92658	5.63107	254.449	2.47622	0.929241	2.69121	6.45067	2.57662	6.35591	273.055	2.48544	0.917974	3.65207	7.10771	5.01519	11.0161
2022-08-10	1	1900.08	9.91455	3.10909	15.4709	10.5291	28.4945	39.0236	1697.33	9.78	2.97	15.4469	12.5246	28.1969	40.7215	1702.33	9.76818	2.73091	14.3082	11.7864	26.8073	38.5936
	2	1756.42	9.47667	3.90333	22.1367	30.3	35.5167	65.8167	1601.67	9.44615	3.92846	23.2123	22.7331	36.5869	59.32	1515.58	9.35333	3.94	23.4517	27.7417	36.745	64.4867
	3	1748.1	10.2958	6.34833	21.2745	20.5722	37.9186	58.4908	1456	12.6233	2.89417	12.5717	10.795	28.0892	38.8842	1502.58	12.6917	2.80333	12.6233	12.1642	28.1183	40.2825
	4	1632.92	8.50308	3.01923	19.7969	31.9315	31.3192	63.2508	1546.82	8.8925	3.97833	17.6117	10.0783	30.4825	40.5608	1415.58	9.12769	3.84538	23.4085	28.2146	36.3815	64.5962
	5	1618.75	9.73909	4.51727	13.8345	13.2455	28.0909	41.3364	1561	9.68538	4.25154	16.4059	14.5231	30.3429	44.8659	1552.25	9.7375	4.04417	22.6874	23.7073	36.4691	60.1764
	6	1323.2	12.6983	0.2575	1.05083	0.421667	14.0067	14.4283	1529.42	6.57364	4.98091	26.7027	22.5682	38.2573	60.8255	1255.5	6.38364	4.39727	28.3309	19.9379	39.1118	59.0497
	7	1350.33	7.13273	4.17273	25.7182	24.2355	37.0236	61.2591	1573.92	7.15417	4.8925	31.2617	20.9325	43.3083	64.2408	1420.08	7.16615	4.91077	20.8131	19.7746	32.89	52.6646
	8	1134.58	8.14273	2.54727	14.1445	21.9855	24.8345	46.82	1428.67	7.8125	2.51333	14.2417	21.2675	24.5675	45.835	1551.11	7.55385	2.34462	12.6015	16.3554	22.5	38.8554
	AVG	1558.05	9.48788	3.48435	16.6784	19.1526	29.6506	48.8032	1549.35	8.99596	3.80116	19.6818	16.9278	32.4789	49.4067	1489.38	8.97275	3.62706	19.7781	19.9602	32.3779	52.3381
	SD	261.689	1.67038	1.75526	7.58331	10.58	7.85233	17.255	83.7153	1.89442	0.926223	6.64348	5.47831	6.28247	10.3268	130.341	1.97112	0.901347	5.87943	6.36224	5.90635	11.4672
2022-08-31	1	1311.17	12.5875	0.170833	1.20833	1.01583	13.9667	14.9825	1205.08	12.6	0.165	1.16833	1.01167	13.9333	14.945	1519	12.5933	0.15	1.14333	1.00833	13.8867	14.895
	2	1293.25	12.6658	0.075	0.1375	0.0158333	12.8783	12.8942	1209.08	12.6433	0.0783333	0.140833	0.0175	12.8625	12.88	1122.25	12.6375	0.0675	0.12	0.015	12.825	12.84
	3	1691.17	12.5933	0.0991667	0.634167	0.431667	13.3267	13.7583	1363.5	12.6117	0.116667	0.651667	0.433333	13.38	13.8133	1479.75	12.6208	0.0925	0.293333	0.151667	13.0067	13.1583
	4	1322.67	12.56	0.0825	0.381667	0.1475	13.0242	13.1717	1124.33	12.56	0.0833333	0.448333	0.186667	13.0917	13.2783	1225.33	12.5658	0.0741667	0.39	0.159167	13.03	13.1892
	5	1303.25	12.5808	0.129167	0.420833	0.105	13.1308	13.2358	1235.67	12.5975	0.131667	0.430833	0.108333	13.16	13.2683	1265.17	12.6	0.0658333	0.2025	0.045	12.8683	12.9133
	6	873.083	15.3008	3.61	14.41	24.9208	33.3208	58.2417	1239.17	12.7242	0.321667	1.69833	0.869167	14.7442	15.6133	1219.75	12.7383	0.32	1.6975	0.8675	14.7558	15.6233
	7	1131.75	12.6775	0.260833	0.906667	0.324167	13.845	14.1692	1087.83	12.6525	0.265	0.938333	0.331667	13.8558	14.1875	1093.5	12.6425	0.245	0.710833	0.216667	13.5983	13.815
	8	1048.67	12.645	0.104167	0.251667	0.0475	13.0008	13.0483	1153.92	12.64	0.120833	0.415	0.106667	13.1758	13.2825	984	12.6425	0.119167	0.410833	0.108333	13.1725	13.2808
	AVG	1246.88	12.9514	0.566458	2.29385	3.37604	15.8117	19.1877	1202.32	12.6286	0.160313	0.736458	0.383125	13.5254	13.9085	1238.59	12.6301	0.141771	0.621042	0.321458	13.3929	13.7144
	SD	240.494	0.950296	1.23127	4.90835	8.71145	7.086	15.7955	84.5442	0.0490322	0.087788	0.506273	0.370461	0.617067	0.950511	184.169	0.051479	0.0935652	0.5439	0.387644	0.662325	1.01611
2022-09-02	1	1402.75	10.5333	1.1275	2.30417	1.05583	13.965	15.0208	1296.33	10.5233	1.1525	2.3925	1.08167	14.0683	15.15	1506.33	10.5083	1.14833	2.395	1.08	14.0517	15.1317
	2	1138.75	10.47	1.21167	3.5275	2.39833	15.2092	17.6075	1179.75	10.5017	1.1575	2.4425	1.1175	14.1017	15.2192	1089.75	10.51	1.15667	2.4525	1.11917	14.1192	15.2383
	3	1134.75	10.49	1.07917	2.2125	1.04833	13.7817	14.83	1023.25	10.49	1.09917	2.46667	1.16083	14.0558	15.2167	1069.33	10.4767	1.09833	2.46583	1.1625	14.0408	15.2033
	4	973.25	10.6075	1.14833	2.86583	1.34583	14.6217	15.9675	1405.25	10.5975	1.15333	2.88417	1.345	14.635	15.98	1343.09	10.59	1.15167	2.81	1.31583	14.5517	15.8675
	5	1187.33	10.5925	1.32167	3.215	1.4325	15.1292	16.5617	1240.17	10.5983	1.33167	3.25667	1.4425	15.1867	16.6292	1167.42	10.5817	1.32167	3.25	1.44083	15.1533	16.5942
	6	879.75	10.3608	1.24583	2.56417	1.14	14.1708	15.3108	1030.92	10.36	1.30083	3.07667	1.5175	14.7375	16.255	806.833	10.3575	1.28333	3.05667	1.51333	14.6975	16.2108
	7	992.583	10.3725	1.15667	2.80583	1.33083	14.335	15.6658	1029.83	10.39	1.18	2.9	1.36	14.47	15.83	888.917	10.3825	1.20083	2.9625	1.37083	14.5458	15.9167
	8	994.583	10.51	1.1025	2.16833	1.0275	13.7808	14.8083	1014	10.4917	1.09667	2.15833	1.025	13.7467	14.7717	956.833	10.4733	1.08917	2.15833	1.02167	13.7208	14.7425
	AVG	1087.97	10.4921	1.17417	2.70792	1.3474	14.3742	15.7216	1152.44	10.4941	1.18396	2.69719	1.25625	14.3752	15.6315	1103.56	10.485	1.18125	2.69385	1.25302	14.3601	15.6131
	SD	163.909	0.09059	0.080721	0.490429	0.452261	0.565926	0.97209	150.578	0.0856157	0.0869566	0.384396	0.182793	0.467861	0.638995	233.204	0.083244	0.0831856	0.380401	0.181436	0.459507	0.629595
2022-10-06	1	1231.17	5.69167	3.96333	26.565	29.832	36.22	66.052	983.167	5.76	2.32667	15.205	24.955	23.2917	48.2467	1202.67	5.74667	2.08	12.435	20.2783	20.2617	40.54
	2	1022.17	5.04167	1.57667	11.06	16.4267	17.6783	34.105	958.167	5.04833	1.21333	8.56167	14.3183	14.8233	29.1417	1062.17	5.14167	1.20833	7.985	11.0783	14.335	25.4133
	3	1257	5.96167	4.55333	27.1967	17.1783	37.7117	54.89	1114.67	6.08167	4.545	14.7333	12.3367	25.36	37.6967	1155.08	6.15833	4.46333	17.3183	26.8983	27.94	54.8383
	4	1055.25	6.375	6.26333	16.8283	23.6283	29.4667	53.095	1130	6.29333	5.135	15.0161	20.0856	26.4444	46.53	1021.67	6.26	4.44833	20.5167	25.51	31.225	56.735
	5	1189.83	6.04	5.14667	15.8	28.4583	26.9867	55.445	932.833	6.01333	4.785	18.6191	23.3493	29.4174	52.7667	1016.58	5.98833	4.52333	10.6	28.77	21.1117	49.8817
	6	1140.08	5.62	2.545	12.5217	20.1333	20.6867	40.82	1046	5.7	2.47333	12.2233	20.045	20.3967	40.4417	1087	5.75833	2.48	12.3933	20.135	20.6317	40.7667
	7	1001.5	5.65667	2.63833	10.4183	9.72667	18.7133	28.44	1120.67	5.66833	2.63833	10.4917	9.77167	18.7983	28.57	1022.75	5.655	2.64	10.4467	9.75833	18.7417	28.5
	8	1000.08	5.21	1.92333	10.515	14.3267	17.6483	31.975	909.833	5.17167	1.915	10.55	14.3317	17.6367	31.9683	950.583	5.17667	1.845	10.3317	14.285	17.3533	31.6383
	AVG	1112.14	5.69958	3.57625	16.3631	19.9638	25.639	45.6027	1024.42	5.71708	3.12896	13.175	17.3991	22.0211	39.4202	1064.81	5.73562	2.96104	12.7533	19.5892	21.45	41.0392
	SD	105.626	0.434502	1.66754	6.91167	6.9677	8.22789	13.5898	89.9446	0.431271	1.475	3.2919	5.46966	4.94383	9.17686	81.6412	0.412288	1.32761	4.13864	7.2777	5.53699	11.9825
Explantation: AVG - average daily value; SD - standard deviation
